# Supplementary material for: Growth-Associated SNPs of the NCAPG-LCORL Locus and Divergent Functions of NCAPG and LCORL in Chicken SMSCs
Source: Animals (Basel). 2026 Jul 20;16(14):2244. doi: 10.3390/ani16142244 (PMC13406134; doi:10.3390/ani16142244)
Supplement: Supplementary file 1 [file animals-16-02244-s001.zip]

Archive with 1 entries (1 files):
- animals-4400632-supplementary.pdf
